# Supplementary material for: Metabolic Modeling of Cystic Fibrosis Airway Communities Predicts Mechanisms of Pathogen Dominance
Source: mSystems. 2019 Apr 23;4(2):e00026-19. doi: 10.1128/mSystems.00026-19 (PMC6478966; doi:10.1128/mSystems.00026-19)
Supplement: TABLE S1 [file mSystems.00026-19-st001.xlsx]

## Sheet: Table S1
Table S1. Principal component analysis of normalized read dataset containing all 75 samples.
Genus Number	Family/Genus	Principal Component 1	Principal Component 2	Principal Component 3
1	Pseudomonas	0.9029	0.2425	-0.0085
2	Streptococcus	-0.37	0.7158	0.0491
3	Prevotella	-0.1811	0.0232	0.0027
4	Enterobacteriaceae/Escherichia	-0.0329	-0.4647	0.726
5	Haemophilus	-0.0632	-0.1377	-0.0677
6	Burkholderia	-0.0674	-0.431	-0.6823
7	Rothia	-0.0383	0.0194	-0.0041
8	Fusobacterium	-0.04	0.0101	0.0027
9	Staphylococcus	-0.0269	0.0225	0.0041
10	Veillonella	-0.0186	0.0168	0.001
11	Achromobacter	0.0046	-0.071	-0.0109
12	Gemella	-0.0282	-0.0106	-0.0029
13	Granulicatella	-0.0189	0.0295	0.0024
14	Neisseria	-0.0071	0.0108	-0.0046
15	Actinomyces	-0.0098	0.0154	0
16	Porphyromonas	-0.0063	0.008	-0.0044
17	Ralstonia	0.0012	0.0009	-0.0026
	Variance explained (%)	57.3	12.3	8.2
