# Supplementary material for: Metabolic Modeling of Cystic Fibrosis Airway Communities Predicts Mechanisms of Pathogen Dominance
Source: mSystems. 2019 Apr 23;4(2):e00026-19. doi: 10.1128/mSystems.00026-19 (PMC6478966; doi:10.1128/mSystems.00026-19)
Supplement: TABLE S2 [file mSystems.00026-19-st002.xlsx]

## Sheet: Table S2
Table S2. Principal component analysis of of normalized read data excluding 8 samples containing Enterobacteriaceae/Escherichia, Burkholderia and Achromobacter
Genus Number	Family/Genus	Principal Component 1	Principal Component 2	Principal Component 3
1	Pseudomonas	0.8838	0.1794	-0.1429
2	Streptococcus	-0.4114	0.7263	-0.1906
3	Prevotella	-0.1982	-0.6296	-0.4932
4	Enterobacteriaceae/Escherichia	0.0002	-0.0001	0.0003
5	Haemophilus	-0.0604	-0.1812	0.8336
6	Burkholderia	0	0.0013	-0.0002
7	Rothia	-0.0425	0.0016	0.0104
8	Fusobacterium	-0.0458	-0.0893	-0.0433
9	Staphylococcus	-0.0316	0.0105	0.0375
10	Veillonella	-0.0201	-0.0216	-0.025
11	Achromobacter	-0.0001	0.0006	0
12	Gemella	-0.0294	-0.0371	0.016
13	Granulicatella	-0.0205	0.0256	-0.0047
14	Neisseria	-0.0082	0.0159	0.0235
15	Actinomyces	-0.0114	-0.0054	-0.0163
16	Porphyromonas	-0.0053	0.0079	-0.002
17	Ralstonia	0.0009	-0.0048	-0.003
	Variance explained (%)	72.6	11.7	8.3
