# Supplementary material for: Metabolic Modeling of Cystic Fibrosis Airway Communities Predicts Mechanisms of Pathogen Dominance
Source: mSystems. 2019 Apr 23;4(2):e00026-19. doi: 10.1128/mSystems.00026-19 (PMC6478966; doi:10.1128/mSystems.00026-19)
Supplement: TABLE S3 [file mSystems.00026-19-st003.xlsx]

## Sheet: Table S3
Table S3. Minimum, nominal and maximum community uptake rates for supplied nutrients
Category	Number	Group	Metabolite	Nominal Uptake (mmol/gDW/h)	Minimum Uptake (mmol/gDW/h)	Maximum Uptake (mmol/gDW/h)
Ions	1	1	calcium(2+)'	25	8.33333	75
	2	1	chloride	25	8.33333	75
	3	1	Co2+	25	8.33333	75
	4	1	Cu2+	25	8.33333	75
	5	1	Fe2+	25	8.33333	75
	6	1	Fe3+	25	8.33333	75
	7	1	proton	25	8.33333	75
	8	1	Water	25	8.33333	75
	9	1	potassium	25	8.33333	75
	10	1	magnesium	25	8.33333	75
	11	1	Mn2+	25	8.33333	75
	12	1	sodium	25	8.33333	75
	13	1	ammonium	25	8.33333	75
	14	1	hydrogenphosphate	25	8.33333	75
	15	1	sulfate	25	8.33333	75
	16	1	zinc	25	8.33333	75
Essential	1	2	1,2-Diacyl-sn-glycerol (dioctadecanoyl, n-C18:0)	0.1	0.0333333	0.3
	2	2	meso-2,6-Diaminoheptanedioate	0.1	0.0333333	0.3
	3	2	2-Demethylmenaquinone 8	0.1	0.0333333	0.3
	4	2	3-methyl-2-oxopentanoate	0.1	0.0333333	0.3
	5	2	4-hydroxybenzoate	0.1	0.0333333	0.3
	6	2	Adenine	0.1	0.0333333	0.3
	7	2	D-Arabinose	0.1	0.0333333	0.3
	8	2	L-cysteinylglycine	0.1	0.0333333	0.3
	9	2	laurate	0.1	0.0333333	0.3
	10	2	Deoxyguanosine	0.1	0.0333333	0.3
	11	2	Folate	0.1	0.0333333	0.3
	12	2	Oxidized glutathione	0.1	0.0333333	0.3
	13	2	Reduced glutathione	0.1	0.0333333	0.3
	14	2	Menaquinone 7	0.1	0.0333333	0.3
	15	2	Menaquinone 8	0.1	0.0333333	0.3
	16	2	Nicotinate	0.1	0.0333333	0.3
	17	2	octadecanoate (n-C18:0)	0.1	0.0333333	0.3
	18	2	Protoheme	0.1	0.0333333	0.3
	19	2	(R)-Pantothenate	0.1	0.0333333	0.3
	20	2	Putrescine	0.1	0.0333333	0.3
	21	2	Pyridoxal	0.1	0.0333333	0.3
	22	2	Ubiquinone-8	0.1	0.0333333	0.3
	23	2	Riboflavin	0.1	0.0333333	0.3
	24	2	Siroheme	0.1	0.0333333	0.3
	25	2	Spermidine	0.1	0.0333333	0.3
	26	2	Thiamin	0.1	0.0333333	0.3
	27	2	Tetradecanoate (n-C14:0)	0.1	0.0333333	0.3
	28	2	Uracil	0.1	0.0333333	0.3
	29	2	Xanthine	0.1	0.0333333	0.3
CF Identified	1	3	Adenosine	0.5	0.166667	1.5
	2	3	Cytidine	0.5	0.166667	1.5
	3	3	Glycerol	0.5	0.166667	1.5
	4	3	Guanosine	0.5	0.166667	1.5
	5	3	Hexadecanoate (n-C16:0)	0.5	0.166667	1.5
	6	3	Inosine	0.5	0.166667	1.5
	7	3	Octadecenoate (n-C18:1)	0.5	0.166667	1.5
	8	3	Uridine	0.5	0.166667	1.5
Amino Acids	1	4	L-argininium(1+)	0.05	0.0166667	0.15
	2	4	L-asparagine	0.05	0.0166667	0.15
	3	4	L-aspartate(1-)	0.05	0.0166667	0.15
	4	4	L-cysteine	0.05	0.0166667	0.15
	5	4	L-glutamine	0.05	0.0166667	0.15
	6	4	L-glutamate(1-)	0.05	0.0166667	0.15
	7	4	Glycine	0.05	0.0166667	0.15
	8	4	L-histidine	0.05	0.0166667	0.15
	9	4	L-isoleucine	0.05	0.0166667	0.15
	10	4	L-leucine	0.05	0.0166667	0.15
	11	4	L-lysinium(1+)	0.05	0.0166667	0.15
	12	4	L-methionine	0.05	0.0166667	0.15
	13	4	Ornithine	0.05	0.0166667	0.15
	14	4	L-phenylalanine	0.05	0.0166667	0.15
	15	4	L-proline	0.05	0.0166667	0.15
	16	4	L-serine	0.05	0.0166667	0.15
	17	4	L-threonine	0.05	0.0166667	0.15
	18	4	L-tryptophan	0.05	0.0166667	0.15
	19	4	L-tyrosine	0.05	0.0166667	0.15
	20	5	L-alanine	0.1	0.0333333	0.3
	21	5	L-valine	0.1	0.0333333	0.3
Carbon Sources	1	6	D-glucose	0.25	0.0833333	0.75
	2	7	(S)-lactate	0.25	0.0833333	0.75
	3	8	D-Fructose	0.25	0.0833333	0.75
	4	9	Maltose	0.1	0.0333333	0.3
	5	10	Maltotriose	0.05	0.0166667	0.15
	6	11	Pyruvate	0.5	0.166667	1.5
Electron Acceptors	1	12	O2	5	1.66667	15
	2	13	Nitrate	2.5	0.833333	7.5
A. xylosoxidans Specific	1	14	D-Arabinose	0.5	0.166667	1.5
	2	14	Fumarate'	0.5	0.166667	1.5
	3	14	D-Galactonate	0.5	0.166667	1.5
	4	14	aldehydo-D-xylose	0.5	0.166667	1.5
Total Number	86	14
