# Supplementary material for: Metabolic Modeling of Cystic Fibrosis Airway Communities Predicts Mechanisms of Pathogen Dominance
Source: mSystems. 2019 Apr 23;4(2):e00026-19. doi: 10.1128/mSystems.00026-19 (PMC6478966; doi:10.1128/mSystems.00026-19)
Supplement: TABLE S4 [file mSystems.00026-19-st004.xlsx]

## Sheet: Table S4
Table S4. Comparison of normalized reads and model predicted abundances for 8 patients samples containing the pathogen Enterobacteriaceae/Escherichia, Burkholderia or Achromobacter
	Sample 19		Sample 20		Sample 21		Sample 25		Sample 26		Sample 27		Sample 31		Sample 32
Genus	Data	Model	Data	Model	Data	Model	Data	Model	Data	Model	Data	Model	Data	Model	Data	Model
Pseudomonas	0	0	0.0001	0.0161	0	0.1289	0.3866	0.0528	0.045	0.0256	0.2023	0.0528	0.4794	0.4433	0.3234	0.238
Streptococcus	0.1208	0.1119	0.0001	0	0.2779	0.452	0.0136	0.093	0.0485	0.0328	0.0282	0.093	0.0169	0	0.0297	0
Prevotella	0.0178	0	0.0002	0	0.1818	0.2122	0.0204	0.1507	0.0038	0	0.0114	0.1507	0.0045	0	0.0101	0.1351
Enterobacteriaceae/Escherichia	0.0001	0	0	0	0.0001	0	0.5601	0.7036	0.8827	0.9159	0.7364	0.7036	0.0008	0	0.0001	0
Haemophilus	0.0271	0.0284	0.0001	0.0049	0.1698	0	0	0	0	0	0	0	0	0	0.0078	0.0001
Burkholderia	0.7818	0.8596	0.9728	0.979	0.1834	0.2068	0	0	0	0	0	0	0	0	0	0
Rothia	0.0048	0	0.0226	0	0.0188	0	0.0053	0	0.0051	0	0.0045	0	0.0087	0	0.0019	0
Fusobacterium	0.0029	0	0	0	0	0	0	0	0	0	0.0013	0	0.0017	0	0.0011	0
Staphylococcus	0	0	0.0037	0	0.0002	0	0.0017	0	0.0038	0.0257	0.0041	0	0	0.1265	0.0001	0
Veillonella	0.0089	0	0.0001	0	0.0368	0	0.0093	0	0.0032	0	0.0065	0	0.0001	0	0.0012	0
Achromobacter	0	0	0	0	0	0	0	0	0	0	0.0001	0	0.4862	0.4012	0.583	0.6269
Gemella	0.0078	0	0	0	0.0427	0	0.0001	0	0.0027	0	0.0028	0	0.0002	0	0.0059	0
Granulicatella	0.005	0	0	0	0.0254	0	0.0016	0	0.0048	0	0.002	0	0	0	0.0028	0
Neisseria	0.0121	0	0	0	0.0015	0	0	0	0	0	0	0	0	0	0.0285	0
Actinomyces	0.0024	0	0.0001	0	0.0089	0	0.0004	0	0.0002	0	0.0005	0	0.0003	0	0	0
Porphyromonas	0.0027	0	0	0	0.0508	0	0	0	0	0	0	0	0.001	0	0.003	0
Ralstonia	0.0057	0	0.0003	0	0.0018	0	0.0007	0	0.0003	0	0	0	0.0002	0.029	0.0016	0
Sum	0.9999	0.9999	1.0001	1	0.9999	0.9999	0.9998	1.0001	1.0001	1	1.0001	1.0001	1	1	1.0002	1.0001
Least-squares error	0.0827		0.029		0.29		0.3943		0.0478		0.2172		0.1604		0.1633
Richness	4	4	3	4	4	4	5	3	2	2	9	4	3	4	5	3
Diversity	0.106285	0.0886242	0.0704078	0.0695369	0.371218	0.215949	0.143711	0.125976	0.0850739	0.0792458	0.114111	0.125976	0.142877	0.178101	0.149345	0.142481
