# Supplementary material for: Metabolic Modeling of Cystic Fibrosis Airway Communities Predicts Mechanisms of Pathogen Dominance
Source: mSystems. 2019 Apr 23;4(2):e00026-19. doi: 10.1128/mSystems.00026-19 (PMC6478966; doi:10.1128/mSystems.00026-19)
Supplement: TABLE S5 [file mSystems.00026-19-st005.xlsx]

## Sheet: Table S5
Table S5. Comparison of normalized reads and model predicted abundances for 9 representative patients samples not containing the pathogens Enterobacteriaceae/Escherichia, Burkholderia or Achromobacter
	Sample 1		Sample 7		Sample 15		Sample 28		Sample 39		Sample 47		Sample 69		Sample 71		Sample 74
Genus	Data	Model	Data	Model	Data	Model	Data	Model	Data	Model	Data	Model	Data	Model	Data	Model	Data	Model
Pseudomonas	0.5291	0.5526	0.5531	0.5945	0.5125	0.5495	0.0334	0.109	0.0586	0.3467	0.9785	0.9799	0.6556	0.6206	0.7841	0.7993	0.1674	0.407
Streptococcus	0.0105	0	0.1016	0.1084	0.2943	0.3559	0.6495	0.6961	0.011	0	0.0016	0	0.1818	0.1981	0.1828	0.2007	0.0044	0.0582
Prevotella	0.161	0.1753	0.2618	0.2759	0.0182	0.0388	0.0913	0.1286	0.0076	0	0.002	0	0.0511	0.0572	0.0081	0	0.5537	0.5145
Enterobacteriaceae/Escherichia	0.0008	0	0.0002	0	0.0001	0	0	0	0.0003	0	0	0	0.0008	0	0.0006	0	0	0
Haemophilus	0	0.0001	0.001	0	0.0157	0	0	0	0.9118	0.5637	0	0	0.0259	0.0405	0.0023	0	0	0
Burkholderia	0	0	0	0	0	0	0	0	0	0	0	0	0	0	0.0005	0	0	0
Rothia	0.0079	0	0.0081	0	0.0198	0	0.0729	0	0.002	0	0.0004	0	0.0302	0	0.002	0	0.0001	0
Fusobacterium	0.0054	0	0	0	0.0074	0	0.0002	0	0.0005	0	0	0	0.0038	0	0.0029	0	0.2734	0
Staphylococcus	0.0025	0.0583	0.001	0.0212	0	0.0366	0.0154	0.0663	0.0041	0.0897	0.017	0.0201	0.0002	0.0728	0	0	0	0
Veillonella	0.0832	0	0.0545	0	0.0053	0	0.0111	0	0.0022	0	0.0001	0	0.018	0	0.0031	0	0	0
Achromobacter	0	0	0	0	0	0	0	0	0	0	0	0	0	0	0	0	0	0
Gemella	0	0	0.0037	0	0.0051	0	0.0572	0	0.0004	0	0	0	0.0032	0	0.0015	0	0.0003	0
Granulicatella	0	0	0.0034	0	0.0383	0	0.0677	0	0	0	0.0001	0	0.0085	0	0.0045	0	0.0006	0
Neisseria	0	0	0	0	0.0464	0	0	0	0	0	0	0	0	0	0	0	0	0
Actinomyces	0.0351	0.0504	0.0071	0	0.0267	0.0192	0.0009	0	0.0004	0	0.0003	0	0.0203	0.0109	0.0045	0	0	0.0203
Porphyromonas	0.0272	0	0.0001	0	0.0103	0	0.0005	0	0.0003	0	0	0	0	0	0.0025	0	0	0
Ralstonia	0.1372	0.1634	0.0045	0.0001	0	0	0	0	0.0007	0	0	0	0.0005	0	0.0007	0	0.0001	0
Sum	0.9999	1.0001	1.0001	1.0001	1.0001	1	1.0001	1	0.9999	1.0001	1	1	0.9999	1.0001	1.0001	1	1	1
Least-squares error	0.1125		0.0742		0.107		0.1587		0.4601		0.0043		0.0918		0.0263		0.3702
Richness	7	5	4	4	9	5	8	4	3	3	2	2	7	6	2	2	3	4
Diversity	0.21399	0.193712	0.184134	0.161694	0.201328	0.16541	0.160574	0.138061	0.0855413	0.160152	0.0745789	0.0743577	0.152661	0.16431	0.110166	0.105172	0.174483	0.164522
