# Supplementary material for: Metabolic Modeling of Cystic Fibrosis Airway Communities Predicts Mechanisms of Pathogen Dominance
Source: mSystems. 2019 Apr 23;4(2):e00026-19. doi: 10.1128/mSystems.00026-19 (PMC6478966; doi:10.1128/mSystems.00026-19)
Supplement: TABLE S6 [file mSystems.00026-19-st006.xlsx]

## Sheet: Table S6
Table S6. 16S sequencing reads for the top 72 taxonomic groups assembled from 3 published CF studies.
Literature Source	PMC4113139	PMC4113139	PMC4113139	PMC4113139	PMC4113139	PMC4113139	PMC4113139	PMC4113139	PMC4113139	PMC4113139	PMC4113139	PMC4113139	PMC4113139	PMC4113139	PMC4113139	PMC4113139	PMC4113139	PMC4113139	PMC4113139	PMC4113139	PMC4113139	PMC4113139	PMC4113139	PMC4113139	PMC4113139	PMC4113139	PMC4113139	PMC4113139	PMC4113139	PMC4113139	PMC3971630	PMC3971630	PMC3971630	PMC3971630	PMC3971630	PMC3971630	PMC3971630	PMC3971630	PMC3971630	PMC3971630	PMC3971630	PMC3971630	PMC3971630	PMC3971630	PMC3971630	PMC3971630	PMC3971630	PMC3971630	PMC3971630
Label in Original Paper	GAO_CF_Bv6v4_226V2	GAO_CF_Bv6v4_226V3	GAO_CF_Bv6v4_226V4	GAO_CF_Bv6v4_JHB_2	GAO_CF_Bv6v4_JHB_3	GAO_CF_Bv6v4_JHB_4	GAO_CF_Bv6v4_BAB_2	GAO_CF_Bv6v4_BAB_3	GAO_CF_Bv6v4_BAB_4	GAO_CF_Bv6v4_MLB_2	GAO_CF_Bv6v4_MLB_3	GAO_CF_Bv6v4_MLB_4	GAO_CF_Bv6v4_JEA_2	GAO_CF_Bv6v4_JEA_3	GAO_CF_Bv6v4_JEA_4	GAO_CF_Bv6v4_CCJ_2	GAO_CF_Bv6v4_CCJ_3	GAO_CF_Bv6v4_CCJ_4	GAO_CF_Bv6v4_220V2	GAO_CF_Bv6v4_220V3	GAO_CF_Bv6v4_220V4	GAO_CF_Bv6v4_225V2	GAO_CF_Bv6v4_225V3	GAO_CF_Bv6v4_225V4	GAO_CF_Bv6v4_158157_V2	GAO_CF_Bv6v4_158157_V3	GAO_CF_Bv6v4_158157_V4	GAO_CF_Bv6v4_112664_V2	GAO_CF_Bv6v4_112664_V3	GAO_CF_Bv6v4_112664_V4	X100B	X100R	X101B	X101R	X200B	X200R	X201B	X201R	X202B	X202R	X203B	X204B2	X204R	X205B1	X205R	X207B	X207R	X209B	X211B
Patient Number	1	1	1	2	2	2	3	3	3	4	4	4	5	5	5	6	6	6	7	7	7	8	8	8	9	9	9	10	10	10	11	11	12	12	13	13	14	14	15	15	16	17	17	18	18	19	19	20	21
Sample Number	1	2	3	4	5	6	7	8	9	10	11	12	13	14	15	16	17	18	19	20	21	22	23	24	25	26	27	28	29	30	31	32	33	34	35	36	37	38	39	40	41	42	43	44	45	46	47	48	49
Pseudomonadaceae Pseudomonas	0.504185	0.60384	0.993973	0.307464	0.12587	0.0411453	0.522642	0.683625	0.851305	0.000357782	0.000205184	0	0.0260855	0.322317	0.481319	0.908803	0.837385	0.321102	0	6.77048e-05	0	0.654589	0.198396	0.411935	0.384757	0.0447558	0.200891	0.0299883	0.0519661	0.542781	0.472438	0.311797	0.873854	0.78519	0.869231	0.962771	0.922591	0.856231	0.0584389	0.177964	0.977401	0.00136367	0.00495743	0.973767	0.965187	0.551917	0.975944	0.93049	0.0322912
Streptococcaceae Streptococcus	0.00996413	0.256857	0.0013992	0.307023	0.380988	0.394249	0.0959643	0.141812	0.0637735	0.240072	0.655017	0.652033	0.602996	0.334361	0.276407	0.0387997	0.078617	0.485473	0.118959	6.77048e-05	0.243332	0.150191	0.416936	0.171996	0.0135704	0.0482271	0.0279813	0.583878	0.465017	0.0574866	0.0166058	0.0285905	0.0779508	0.0739914	0.00756881	0.00850641	0.0222249	0.0490554	0.0109998	0.383041	0.00207541	0.23979	0.173941	0.00703512	0.0165361	0.207521	0.00159148	0.0449512	0.17069
Prevotellaceae Prevotella	0.153448	0.031348	0.000107631	0.113606	0.246043	0.267084	0.247419	0.0554319	0.021368	0.0915921	0.0440462	0.045515	0.0577247	0.0474315	0.0170664	0.000234439	0.0335791	0.0546899	0.0175439	0.000203114	0.159176	0.0597514	0.0690127	0.190476	0.0203406	0.00376064	0.0112907	0.0821239	0.12879	0.0929144	0.00445104	0.00972612	0.0122005	0.0849842	0.000147828	0	0.00870706	0.00729201	0.00756001	0	0.000461201	0.662169	0.722707	0	0	0.146006	0.00195874	0.0124438	0.274143
Pasteurellaceae Haemophilus	0	0	0	0	0	0.00589509	0.000938527	0.00922099	0	0.436136	0.0303673	0.0639966	0.0208684	0.0248288	0.0147601	0	0.00139498	0	0.0266745	6.77048e-05	0.148706	0	0.00366824	0.00582785	3.00897e-05	0	0	0	0	0	0	0.00753507	0.000110412	0.000435073	0	0.000441891	0.0021867	0.000538615	0.90928	0.00132908	0.00155655	0	0	0	0.00255294	0.000343659	0	0	0
Enterobacteriaceae	0.00079713	0	0	0	0	0	0.000234632	0	0.000220289	0	6.83948e-05	0	0.000336587	0	5.76568e-05	0	9.96413e-05	0	6.52188e-05	0	6.66844e-05	0	0.000124347	0	0.500933	0.785065	0.652934	0	0.00064288	0	0	0	0	0	0	0	0	0	0	0	0	0	0	0	0	0	0	0	0
Burkholderiaceae Burkholderia	0	0	0	0	0	0	0	0	0	0	0	0	0	0	0	0	0	0	0.769712	0.9587	0.160576	0	0	0	0	0	0	0	0	0	0	0	0	0	8.8697e-05	0	0	0.000290023	3.78e-05	0	0	0	0	0	0	0	0	0	0
Micrococcaceae Rothia	0.00757274	0.00489812	0	0.0260898	0.0109728	0.0127526	0.00762553	0.0108108	0.00363476	0.0243292	0.0192873	0.0147758	0.030966	0.0564498	0.0185655	0.00210995	0.00348745	0.0345833	0.00469575	0.0222749	0.0164711	0.00726577	0.0120617	0.0130504	0.00526569	0.00504174	0.00445586	0.0655478	0.0534662	0.0421123	0.00861675	0.00181697	0.0115932	0.0042057	0.000857405	0.000883783	0.00333969	0.00625621	0.0019656	0.0785486	0.0001153	0.0434939	0.0050652	0.00131163	0.00249492	0.00402573	0.000428475	0.000986734	0.0414655
Fusobacteriaceae Fusobacterium	0.00518135	0.000587774	0	0.00583443	0.00601393	0.0108277	0	0	0	0.0157424	0.0064975	0.0198119	0.0052171	0.00707763	0.00691882	0	0.0100638	0.00794209	0.00286963	0	0	0.0130975	0.125218	0.0477187	0	0	0.00128389	0.000137561	0.00171435	0.0013369	0.00165487	0.00101536	0.0108756	0.0231169	0	0	0.00178912	8.28638e-05	0.000529201	0	5.76502e-05	0	0	0.000178859	0	0.00181649	0	0.000328911	0.347779
Staphylococcaceae Staphylococcus	0.00239139	0	0.0013992	0.0143109	0.0225786	0.00529355	0.000938527	0.00317965	0.00594779	0.0533095	0.109842	0.0195268	0.0289465	0	0	0.000234439	0.00378637	0	0	0.00365606	0.000200053	0	0	9.96214e-05	0.00171511	0.00376064	0.00407824	0.0138249	0.0685739	0.129011	0	0.000133601	0	2.90048e-05	0.113887	0.0136986	0.0211514	0.00111866	0.0040824	0.295056	0.0107229	7.17721e-05	0.000538851	0.0123413	0.00290107	0	0.0169554	0	0.00416465
Veillonellaceae Veillonella	0.0793145	0.018221	0	0.0282915	0.0251108	0.0667709	0.0515016	0.0217276	0.011455	0.0347048	0.0272895	0.013588	0.0106025	0.0176941	0.00495849	0.0152385	0.00836987	0.0211119	0.00873932	6.77048e-05	0.0322086	0.0295411	0.0218229	0.0457262	0.00926762	0.00314076	0.00645722	0.00997318	0.000214293	0.0040107	5.70646e-05	0.00112224	0	0.00339357	0	0.000331418	0.00159033	0.00410176	0.0021924	0.000132908	0	0.0304314	0.0343787	0.000417337	0.000638236	0.032844	0.000122421	0.00153492	0.0032593
Alcaligenaceae Achromobacter	0	0	0	0	0	0	0	0	0	0	0	0	0.00286099	0	0	0	0	0	0	0	0	0	0	0	0	0	0.000113284	0	0	0	0.479114	0.562084	0	0	0	0	0.000278308	0.000248591	3.78e-05	0.000265816	0.000634152	0	0	0	0	0	0	0	6.03573e-05
Unassigned Gemella	0	0	0.000430524	0.0173932	0.0157206	0.0131136	0.00351947	0.0045575	0.00154202	0.00715564	0.00362492	0.0173413	0.00302928	0.0091895	0.00478552	0	0.00368673	0.00924902	0.00769582	0	0.03741	0.0110899	0.0166003	0.017882	0.000120359	0.00264485	0.00279435	0.0514478	0.0202507	0	0.000228258	0.00566466	0.0018218	0.000232039	0.000118263	0	0.000755407	0.00517899	0.0004158	0.0104997	5.76502e-05	0	0	0.000178859	0.000986365	0.00112917	0	0.000274093	0.038689
Carnobacteriaceae Granulicatella	0	0.0297806	0.000322893	0.0332453	0.027643	0.0365736	0.00316753	0.00137785	0.00165216	0.0207513	0.0165515	0.0390061	0.00403904	0.0598744	0.0359779	0.00011722	0.00498206	0.0273449	0.00495663	0	0.0222726	0.00525813	0.00516041	0.014744	0.00162484	0.00479378	0.0019636	0.0608708	0.0336441	0.0447861	0	0.00272545	0.00386441	0.00104417	5.91314e-05	0.00132567	0	0.00505469	0	0.0136895	0.0001153	0	0.011747	0.000476957	0.000696258	0.00127645	6.12107e-05	0.000164456	0.0235997
Neisseriaceae Neisseria	0	0	0	0.000220167	0	0	0	0	0	0.0271914	0.0260584	0.0360129	0.000336587	0.0521119	0.0435886	0	0.00398565	0	0.011935	0	0.00133369	0.000956023	0.000373042	0	0	0	0	0	0	0	0	0.0274415	0.000165618	0	0	0.000994255	0	0	0	0	0	0	0	0	0.00336525	4.90942e-05	0	0	0
Actinomycetaceae Actinomyces	0.0334795	0.000195925	0	0.0423822	0.0611943	0.0392204	0.006687	0.0259671	0.00154202	0.00858676	0.00704466	0.00522615	0.00706833	0.0312785	0.0250807	0	0.00109605	0.00211119	0.00234788	6.77048e-05	0.00780208	0.00525813	0.00366824	0.00806934	0.000361076	0.000165303	0.000453138	0.000825366	0.00214293	0	0.000285323	0	0.000662471	0.00194332	0	0	0.00170961	0.00654624	0.000378	0.000531632	0.0001153	0.00854087	0.013579	0.000357718	0.000522193	0.0173303	0.000306054	0.000328911	0.00651859
Porphyromonadaceae Porphyromonas	0.0259067	0.00137147	0.000215262	0	0	0	0.000117316	0.000423953	0	0	0.00827577	0.00612885	0.022383	0.0125571	0.00962869	0	0.00109605	0.00251332	0.00267397	0	0.0444785	0.00936902	0.0430241	0.00876669	3.00897e-05	0	0	0.000412683	0.00782171	0.00802139	0.000970098	0.00288577	5.52059e-05	0.000261044	0	0.000994255	0.00393607	0.0209645	0.0003402	0.0107656	0	0	0	0	0	0	0	0.00367284	0.0360333
Burkholderiaceae Ralstonia	0.130729	0.0476097	0.00129157	0	0.00042203	0.00060154	0.00422337	0.00296767	0.00682895	0	0.00013679	0.000522615	0.0363514	0.000684932	0	0.000351659	9.96413e-05	0.000100533	0.00560882	0.000338524	0.00160043	0.0260994	0.0120617	0.00348675	0.000722152	0.000330606	0	0	0	0.0040107	0.000228258	0.00154977	0.000552059	0.000696116	0.00248352	0.00220946	0.000556616	0.00381173	0.000718201	0.000930356	0.0012683	0	0.00010777	0	0	4.90942e-05	0	0	0.000241429
Lachnospiraceae Oribacterium	0	0	0	0.0298327	0.0200464	0.0224976	0.00586579	0.018442	0.0077101	0.0078712	0.00923329	0.00232801	0.00403904	0.00365297	0.00461255	0	0.00189318	0.00251332	0.000847845	0	6.66844e-05	0.00325048	0.0115643	0.00866707	0.000120359	0.000537234	0.0014727	0.00192585	0.0064288	0	0	0.000374081	0.00215303	0.00394466	2.95657e-05	0	0.000357824	0	0.0001512	0.000531632	0	0.00394746	0.0021554	0	0	0.00608768	0	0.000164456	0.01014
Lachnospiraceae Johnsonella	0	0.00137147	0	0.00627477	0.00464233	0.00685756	0.015955	0.00508744	0.00980284	0.00286225	0.00430887	0.00551121	0	0.00376712	0.00132611	0	0.000398565	0.00110586	0.000195656	0	0	0.00152964	0.00174086	0.00224148	0	0	0	0.0135498	0.0243223	0	0.000228258	0	5.52059e-05	5.80097e-05	0	0	0.000119275	0	0.000189	0	5.76502e-05	0.00337329	0.0100226	0	0	0.00834602	0.000122421	0.00038373	0.000784645
Flavobacteriaceae Capnocytophaga	0	0.000587774	0.000538155	0.000770586	0.00179363	0.00120308	0.000703895	0.000317965	0.000110144	0	0.000615553	0.000380084	0	0.000114155	0.000345941	0.000234439	0.000298924	0	0.00130438	0	0	0.000956023	0.000683909	0.000996214	0	0	0	0.0518605	0.0667524	0.065508	0.00154074	0.00195057	0.00027603	0.000435073	0	0	0.000993957	0.000165728	0.000604801	0	0	7.17721e-05	0.000323311	0.000238479	0	0.00122736	0	0.000219274	0.00277644
Enterobacteriaceae Escherichia	0	0	0	0	0	0	0	0	0	0	0	0	0.000168294	0	0	0	0	0	0	0	0	0	0	0	0.056388	0.0927349	0.0782796	0	0	0	0.00074184	8.01603e-05	5.52059e-05	5.80097e-05	0.00141915	0	0	0.00314882	0.0003024	0	0.000345901	0	0	0	0	0	0	5.48186e-05	6.03573e-05
Lachnospiraceae Moryella	0	0	0	0.0135403	0.0149821	0.0168431	0.00457532	0.00222576	0.00352462	0.00322004	0.00116271	0.00118776	0	0.00216895	0.000807196	0	0	0.00201066	0.000326094	0	0.00393438	0.00267686	0.00149217	0.00617653	0	0	0	0.00515854	0.0373942	0	0	0	0	0	0	0	3.97583e-05	0	0	0	0	0	0	0	0	0	6.12107e-05	0	0
Unidentified Family, Genus	0.000398565	0.00137147	0	0.000770586	0.00042203	0.000481232	0.000586579	0	0.00176231	0.000357782	0.000341974	0.000332573	0.00218782	0.000456621	0.00132611	0	0	0.000301598	0.002087	0	0.000133369	0.00535373	0.00111912	0.00642558	0.000421255	0	0	0.00784098	0.0117861	0	0	0	0	0	0	0	0	0	0	0	0	0	0	0	0	0	0	0	0
Lactobacillaceae Lactobacillus	0	0	0	0.00275209	0.00316522	0	0.00351947	0	0	0	0.00424048	0.000332573	0.015483	0.00194064	0.00115314	0.00457156	0.0016939	0.0190007	0	0.000744753	0.00626834	0	0.000435215	0.000597729	6.01793e-05	4.13257e-05	0.00117061	0	0	0	0	0	0.000220824	0.00223337	2.95657e-05	0.000110473	0	0	0	0.000132908	5.76502e-05	0	0	0	5.80215e-05	0.000736413	0	0	0
Xanthomonadaceae Stenotrophomonas	0	0	0	0	0	0	0	0	0	0	0	0	0	0	0	0	0	0	0	0	0	0	0	0	6.01793e-05	0	0.000113284	0	0	0	0.00148368	0.00010688	0	0.000377063	0.000739142	0	0.00111323	0.00513755	0.0002646	0.0211324	0.00224836	0.00143544	0.007975	0.00131163	0.00168262	0.0025038	0.000979372	0.00224756	0.000181072
Coriobacteriaceae Atopobium	0.00239139	0	0	0.000440335	0.00263769	0.0030077	0.0112623	0.0045575	0.00165216	0.0100179	0.00499282	0.0111174	0	0.00165525	0.000576568	0	0.000896772	0.000804263	0.000652188	0	0.00466791	0.00200765	0.00230042	0.0046324	0.000300897	4.13257e-05	0.000188807	0	0	0	0.000228258	0.000133601	0.000496853	0.00382864	0	0	3.97583e-05	0.000497183	0	0	0	0.00244025	0.00129324	0	0	0.00324022	0.000122421	0	0.000301787
Peptostreptococcaceae Parvimonas	0	0	0	0.0124395	0.000105507	0	0.000351947	0.000211977	0.000110144	0.00107335	0.000205184	0.00114025	0	0	0	0	0.000498206	0.00070373	6.52188e-05	0	0	0.000956023	0.0127456	0.00353656	0	0	0	0	0	0	0	0	0	0	0	0	0.000318066	0	0	0	0	0	0	0	0	0	0	0	0.00169
Leptotrichiaceae Leptotrichia	0	0	0	0.000220167	0.00305972	0.00288739	0	0	0	0.00357782	0.00875453	0.0126378	0.00589027	0.00142694	0.00680351	0	0.000298924	0.00412185	0.00247831	0	0	0.00114723	0.000435215	0	0	0	0	0.00110049	0.00064288	0	0	0.00235137	5.52059e-05	0	0	0	0.000318066	0.00339741	0	0	0	0	0.00334088	0.000953914	0	0.000638225	0	0	6.03573e-05
Veillonellaceae Megasphaera	0	0	0	0	0.0157206	0.0375361	0	0	0	0.00178891	0.000273579	0.000997719	0.00218782	0.000627854	0.000230627	0	9.96413e-05	0	0.000978282	0	0	0.000764818	0.000124347	0.00483164	0	0	0	0	0	0	0	0	0	0.000261044	0	0	7.95165e-05	0	0	0	0	0	0	0	0	0.00397663	0	0	0
Aerococcaceae Abiotrophia	0.0167397	0	0	0	0	0	0	0	0	0.00143113	0.00157308	0.0118776	0	0.00245434	0.00167205	0.00691595	0	0	0.00150003	0.000270819	0.00780208	0	0.000621736	0.000149432	0	0	0	0.0077722	0.000428587	0	0	0.000801603	0	2.90048e-05	0	0.000331418	7.95165e-05	0.000787206	3.78e-05	0.0017278	0	0	0	5.96196e-05	0.000580215	0.000147283	0	0.000274093	0
Pasteurellaceae Actinobacillus	0	0	0	0	0	0	0	0	0	0	0	0	0	0	0	0	0	0	0.000195656	0	0.0652174	0	0.00528476	0.000348675	0	0	0	0	0	0	0	0	0	0	0	0	0	0	0	0	0	0	0	0	0	0	0	0	0
Erysipelotrichaceae Solobacterium	0	0	0	0.00220167	0.00158261	0.00336862	0.00129047	0.000741918	0	0	0	0.000380084	0	0	0	0	0.000199283	0.000502664	0.000391313	0	0	0	0.000373042	0.00199243	0	0	0	0.00398927	0.00225008	0	0	0	0	0	0	0	7.95165e-05	0	0.0003402	0	0	0	0	0	0	0	0	0	0.00235394
Bifidobacteriaceae Scardovia	0	0	0	0.000110084	0.000633045	0.000360924	0.000586579	0	0	0.000357782	0.000820737	0.00346826	0.00437563	0.00108447	0.00121079	0.00011722	0.000199283	0.000301598	0	0	0.00140037	0	0	0	0.000421255	0.00057856	0.000528661	0	0	0	0	2.67201e-05	5.52059e-05	0.000493082	0.000147828	0	0.000119275	0.00140868	0	0	5.76502e-05	0.000143544	0.000323311	0	0	0.000589131	0	0	0.000181072
Neisseriaceae Kingella	0	0	0	0	0	0	0	0	0	0.00107335	0.000341974	0.000902699	0	0.000627854	0.00132611	0.00011722	0.000398565	0	0.000782626	0	0.0284076	0	0.000621736	0	0	0	0	0	0	0	0	8.01603e-05	0	0.000348058	0	0	0.00127226	0	0	0	0	0	0	0	0	4.90942e-05	0	0	0
Alcaligenaceae Derxia	0	0	0	0	0	0	0	0	0	0.00286225	0.00116271	0.00218548	0	0.0010274	0.0257726	0	0	0	0	0	0.00400107	0	0	0	0	0	0	0	0	0	0	0.00881764	0	0	0	0	0	0	0	0	0	0	0	0	0	0.000392754	0	0	0
Campylobacteraceae Campylobacter	0.00159426	0	0	0.00231176	0.00263769	0.00433109	0.00129047	0.00211977	0	0.000357782	0.000410369	9.50209e-05	0	0.000799087	0.00207565	0	0.000199283	0.00070373	6.52188e-05	0	0	0.00124283	0.0023626	0.0046324	9.0269e-05	0.000371932	3.77615e-05	0	0	0	0	0.000133601	0.000607265	0.0012182	0	0	3.97583e-05	0	0	0	0	0	0.000323311	0	0	0.00093279	0	0	0.000181072
Peptostreptococcaceae Peptostreptococcus	0	0	0	0.000880669	0.000105507	0	0	0.000105988	0.000220289	0	0.00013679	0.00114025	0	0	0	0	0	0	0	0	0	0.000669216	0.00354389	0.000298864	9.0269e-05	0.000123977	0.000604184	0.00261366	0.00589307	0.00467914	0	0	0	0	0	0	0	0	0	0	5.76502e-05	0	0	0	0	0	0	0	0
Mycoplasmataceae Mycoplasma	0	0	0	0	0	0	0	0	0	0	0	0	0	0	0	0	0.000199283	0.000301598	0	0	0	9.56023e-05	0.00516041	0.000498107	0	0	0	0.000137561	0	0	0	0	0	0	0	0	0	0	0	0	0	0	0	0	0	0	0	0	0
Unassigned Mogibacterium	0	0	0	0.00176134	0	0	0.00316753	0.00148384	0.000220289	0.00143113	0.000615553	0.000332573	0	0.000399543	0.000345941	0	9.96413e-05	0.000502664	0.000260875	0	0	0.00162524	0.000559562	0.00338713	0	0	0	0.000206342	0.00150005	0	0	0	0.000441647	0.00208835	0	0	3.97583e-05	0	3.78e-05	0	0	0	0	0	0	0	0	0	0.00138822
Neisseriaceae Eikenella	0	0	0	0	0	0	0	0	0	0	0	0	0.00201952	0	0	0	0.000199283	0	0	0	0	0	0	0	0	0	0	0	0	0	0	0.000641283	0	0	0	0	0.000198791	0	0	0	0	0	0	0	0	0	0	0	0
Bradyrhizobiaceae Bradyrhizobium	0.00239139	0.00117555	0.000215262	0	0.000316522	0	0.00175974	0.00116587	0.00154202	0	0.000615553	0.000142531	0.0159879	0.000114155	0	0.000351659	0.000298924	0	0.00150003	6.77048e-05	6.66844e-05	0.000860421	0.000621736	0.000747161	0.000421255	0.000247954	3.77615e-05	6.87805e-05	0	0	0.000798904	0	0	0	0	0.000110473	0.00023855	0.000787206	0.0002268	0.000930356	0	0	0	5.96196e-05	0	4.90942e-05	0	5.48186e-05	0.000120715
Corynebacteriaceae Corynebacterium	0	0	0	0.000110084	0	0.000120308	0	0	0	0	0.00225703	0.00247054	0.00723662	0.000570776	0.00772601	0	0	0	0	0	0	9.56023e-05	0	0	0	0	0	0.00158195	0.00128576	0	0	5.34402e-05	0	0.00124721	0.000266091	0	0.000397583	0.000580046	0	0	0.0001153	0	0	0	0	0.000196377	0	0	0
Veillonellaceae Selenomonas	0	0	0	0.000880669	0.00200464	0.00216554	0	0	0	0	0.00102592	0.00232801	0.00151464	0.000114155	0.00167205	0	0	0	0.000326094	0.00013541	0	0.000191205	0.00379259	0.00348675	0	0	0	0	0	0	0	0	0.000165618	0.000203034	0	0	0.000119275	0	0	0	5.76502e-05	0	0	0	0	0.000638225	0	0	0
Propionibacteriaceae Propionibacterium	0	0	0	0.000330251	0	0	0	0	0	0	0.000273579	0	0.019522	5.70776e-05	5.76568e-05	0	0	0	0.000391313	0	0	9.56023e-05	0	0	0	0	0	0	0.000214293	0	0.000570646	0.000160321	5.52059e-05	0.000203034	0.000354788	0.000552364	0	0.000207159	0	0	0.000172951	0	0.00010777	0	0	0	0	0	0
Lachnospiraceae Catonella	0	0	0	0.000770586	0.00105507	0.00168431	0.000234632	0.000317965	0.00154202	0	0	0.000427594	0	0	0	0	0	0	6.52188e-05	0	0	0.000764818	0.00484954	0.00134489	0	0	0	0.000343903	0.00150005	0	0	5.34402e-05	0	0	0	0	0	0	0	0	0	0	0	0	0	0.00181649	0	0	0
Alcaligenaceae Bordetella	0	0	0	0	0	0	0	0	0	0	0	0	0.000673174	0	0	0	0	0	0	0	0	0	0	0	0	0	0	0	0	0	0.00639123	0.0180895	0	0	0	0	0	0	0	0	0	0	0	0	0	0	0	0	0
Rhizobiaceae Rhizobium	0	0	0	0	0	0	0	0	0	0	0	0	0	0	0	0	0	0	0	0	0	0	0	0	0	0	0	0	0	0	0.000798904	0.00010688	0	0.000116019	0.000591314	0	7.95165e-05	0.00401889	0	0	0.000230601	0.000645948	0.00237095	0.000596196	0.000754279	0.00112917	0.000428475	0.000164456	0
Pasteurellaceae Aggregatibacter	0	0	0	0	0	0	0	0	0	0	0	0	0	0	0	0	0	0	0	0	0	0	0	0	0	0	0	0	0	0	0	0	5.52059e-05	0	0	0.00552364	0	0	0	0	0	0	0	0	0	0	0	0	0
Eubacteriaceae Eubacterium	0	0	0	0.00649494	0	0	0.000586579	0.000211977	0.000881154	0	0	0	0	0	0	0	0	0	6.52188e-05	0	0	0	0.000435215	0.00293883	0	0	0	0	0	0	0	0	0.000772883	0	0	0	0.000755407	0	0	0	0	0	0	0	0	0	0	0	0
Streptococcaceae Lactococcus	0	0	0	0	0	0	0	0	0	0	0	0	0	0	0	0.0198101	0	0	0	0	0	0	0	0	0	0	0	0	0	0	0	0	0	0	0	0	0	0	0	0	0	0	0	0	0	0	0	0	0
Sphingomonadaceae Sphingomonas	0.00518135	0	0	0	0	0	0.000234632	0	0	0	0	0	0.00134635	0	0	0	0	0	6.52188e-05	0	0	0	0	0	0.000180538	0	0	0	0	0	0.000570646	5.34402e-05	5.52059e-05	2.90048e-05	0.000266091	0.000662837	0.00023855	0.00198873	0.000189	0.000265816	0.000345901	0.00035886	0.0010777	0.000178859	0.000174064	0.000834602	0.000244843	0.000328911	0
Methylobacteriaceae Methylobacterium	0	0	0	0	0	0	0	0	0.000220289	0	0.00013679	0	0.0112757	0	0	0	0.000199283	0	0	0	0.00153374	9.56023e-05	0	0	6.01793e-05	0	0	0	0	0.000668449	0.000456517	8.01603e-05	0	2.90048e-05	5.91314e-05	0	0.000119275	0.000248591	0	0.000132908	5.76502e-05	0.00035886	0.000538851	0.000119239	0.000116043	0.000196377	0	5.48186e-05	6.03573e-05
Veillonellaceae Dialister	0	0.000195925	0	0.00209159	0.00042203	0.000962464	0.00105584	0.000105988	0	0.000357782	0.000205184	0.000570125	0.000168294	0.000456621	0.000634225	0	0	0	0	0	0	0.000191205	0.00205173	0.000747161	0	0.000123977	0.000151046	0.000137561	0.000214293	0	0	0	0	0.0023784	0	0	0.000278308	0	0	0	0	0	0	0	0	9.81884e-05	0	0	0.000120715
Moraxellaceae Acinetobacter	0.0179354	0	0	0	0	0	0	0	0	0	0	0	0	5.70776e-05	0	0	0	0	0	0	0	0	0	0	0	0	0	0	0	0	0	0	0.000165618	2.90048e-05	0	0	0	0.000124296	3.78e-05	0	0	0	0	0	5.80215e-05	0	0	0	0
Enterococcaceae Enterococcus	0	0	0	0	0	0	0	0	0	0	0	0	0	0	0	0.00164107	0	0	0	0.013067	0	0	0	0	0	0	0	0	0	0.000668449	0	0	0	0	0	0	0	0	0	0	0	0	0	0	0	0	0	0	0
Microbacteriaceae Microbacterium	0	0.00039185	0	0	0	0	0.000586579	0	0	0.000357782	0.00013679	0	0	0	0	0	0	0	0	0	0	0.000382409	0.000186521	4.98107e-05	0	0	0	0	0	0	0.000627711	0	0	5.80097e-05	0.000561748	0	0.000636132	0.0029831	3.78e-05	0	0.000749452	0.00035886	0.000969932	0.000178859	0.00040615	0.000392754	0.000367264	0.00038373	6.03573e-05
Erysipelotrichaceae Bulleidia	0	0	0	0.0115588	0.000316522	0	0	0	0	0	0	0	0	0	0	0	0	0.000402131	0	0	0	0	0	0	0	0	0	0	0	0	0	0	0	0	0	0	0	0	0.0001134	0	0	0	0	0	0	0	0	0	0
Porphyromonadaceae Tannerella	0	0	0	0	0	0	0	0	0	0	0	0.000237552	0	0	0	0	0	0	0	0	0	0	0.00534693	0.00069735	0	0	0	0	0.00235723	0	0	2.67201e-05	0.000331236	0	0	0	3.97583e-05	0	0	0	0	0	0	0	0	0	0	0	0.000120715
Moraxellaceae Moraxella	0	0	0	0	0	0	0	0	0	0	0	0	0.0129586	0	0	0	0	0	0	0	0	0	0	0	0	0	0	0	0	0	0	0	0	0	5.91314e-05	0	0	0	7.56001e-05	0	0	0	0	0	0	0	0	0	0
Flavobacteriaceae Bergeyella	0	0	0	0	0	0	0	0.000105988	0	0	0	4.75105e-05	0	0	5.76568e-05	0	0	0	0	0	0.000866898	0.000286807	0	0.000298864	0	0	0	0.00103171	0.0016072	0.0013369	5.70646e-05	0.000187041	0	0	0	0	3.97583e-05	0.000745774	0	0	0	0	0	0	0	4.90942e-05	0	0.000109637	0
Alcaligenaceae	0	0	0	0.000110084	0	0	0	0.000105988	0.000881154	0	0	0	0.0106025	5.70776e-05	0	0	0	0	0	0	0	0	0	0.000199243	6.01793e-05	0	3.77615e-05	0	0	0	0	0	0	0	0	0	0	0	0	0	0	0	0	0	0	0	0	0	0
Comamonadaceae Comamonas	0	0	0	0	0	0	0	0	0	0	0	0	0	0	0	0	0	0	0	0	0	0	0	0	0	0	0	0	0	0	0	0.000213761	0	8.70145e-05	0.000177394	0	0.000198791	0.00157441	0	0	0.000403551	0.000215316	0.00118547	0.000178859	0.000232086	0.000638225	6.12107e-05	0.000219274	0
Spirochaetaceae Treponema	0	0	0	0	0	0	0	0.000847907	0	0.000357782	0.000205184	0.000190042	0	0	0	0	0	0	0.000130438	0	0	0.000286807	0.00161651	0	0	0	0	0	0.000214293	0	0	2.67201e-05	0	0	0	0	7.95165e-05	0	0	0	0	0	0	0	0	0	0	0	0.000301787
Phyllobacteriaceae Mesorhizobium	0	0	0	0	0	0	0	0	0.000110144	0	0	0	0	0	0	0	0	0	0	0	0	9.56023e-05	0	0	0	0	0	0	0	0	0.000171194	0.000133601	0	5.80097e-05	8.8697e-05	0	0.000119275	0.00219589	0	0	0.000172951	7.17721e-05	0.000323311	5.96196e-05	5.80215e-05	0.000490942	0.000122421	5.48186e-05	0
Enterobacteriaceae Serratia	0	0	0	0	0	0	0.000234632	0	0	0	0	9.50209e-05	0.00555369	5.70776e-05	0.00017297	0	0	0	0	0	0	0.000191205	0	0	0	0	3.77615e-05	0	0	0	0	0.000427522	0	0	0	0	3.97583e-05	0.000124296	0	0.000132908	0.0001153	0	0	0	0	0	0	0	0
Comamonadaceae Aquabacterium	0	0	0	0	0	0	0.000469263	0	0	0.000357782	6.83948e-05	9.50209e-05	0.00471222	0	0	0	0	0	0.000130438	0	0	0	0.000124347	4.98107e-05	3.00897e-05	0	0	0	0	0	5.70646e-05	0	0	0	0	0.000110473	3.97583e-05	0.000372887	3.78e-05	0.000132908	0	0	0	0	0	0	0	0	0
Lachnospiraceae Shuttleworthia	0	0	0	0.000770586	0.000105507	0.000360924	0	0	0	0	0	0	0.000336587	0.000114155	0.000115314	0	0	0	0	0	0	0	0	0	0	0	0	0	0	0	0	0	0	0	0	0	0	0	0	0	0	0	0	0	0	4.90942e-05	0	0	0
Caulobacteraceae Caulobacter	0	0	0	0	0	0	0	0.000317965	0	0	0	0	0.00319758	0	0	0	0	0	0	0	0	0	0	0	0.000120359	0	0	0	0	0	0	0	0	0	2.95657e-05	0	3.97583e-05	0.000124296	0	0.000132908	0	0	0	0	0	0	0	0	0.000120715
Porphyromonadaceae Paludibacter	0	0	0	0	0	0	0	0	0	0	0	4.75105e-05	0	0	0	0	0	0	0	0	0	0	0	0	0	0	0	0	0	0	0	0	0	0	0	0	0	0	0	0	0	0	0	0	0	4.90942e-05	0	5.48186e-05	0
Chitinophagaceae Sediminibacterium	0	0.000195925	0.000107631	0	0.000105507	0	0.000351947	0	0.000110144	0	0	0	0.000168294	0	0	0	0	0	0	0	0	0.000382409	6.21736e-05	0	3.00897e-05	0	0	0	0	0	0.000114129	0	0	0	0	0	3.97583e-05	0	3.78e-05	0	0	0	0	0	0	0	0	0	0
Comamonadaceae Delftia	0	0	0	0	0	0	0	0	0	0	0	0	0	0	0	0	0	0	0	0	0	0	0	0	0	0	0	0	0.000214293	0	0	0	0	0	0.000118263	0	0	0.000331455	3.78e-05	0	0	0	0	0	0	0	0	0	0
Planctomycetaceae Gemmata	0	0	0	0	0	0	0.000117316	0	0	0	0	0	0	0	0	0	9.96413e-05	0.000100533	0	0	0	0	0	0	3.00897e-05	0	0	0	0	0	0	0	0	0	0	0	0	8.28638e-05	3.78e-05	0.000132908	0	0	0	0	0	0	0	0	0
Sum of Top 72 Groups	0.999601	1	1	0.993285	0.998417	0.998195	0.999765	0.999576	0.99967	0.999642	0.998427	0.996484	0.991417	0.999658	0.999135	0.999648	0.9999	0.999598	0.999283	0.999797	1	0.998662	0.998383	0.999751	0.997623	0.996487	0.997357	0.998349	0.99925	0.999332	0.999486	0.999198	0.999724	0.999333	0.999379	0.999558	0.999523	0.997804	0.999735	0.998139	0.999827	0.999282	0.999353	1	1	0.999804	0.999878	0.999945	0.99994
[truncated: 27 more columns]
