# Supplementary material for: Metabolic Modeling of Cystic Fibrosis Airway Communities Predicts Mechanisms of Pathogen Dominance
Source: mSystems. 2019 Apr 23;4(2):e00026-19. doi: 10.1128/mSystems.00026-19 (PMC6478966; doi:10.1128/mSystems.00026-19)
Supplement: TABLE S7 [file mSystems.00026-19-st007.xlsx]

## Sheet: Tables S7
Table S7. 16S sequencing reads for the top 17 taxonomic groups assembled from 3 published CF studies.
	Unnormalized Data
	Literature Source	PMC4113139	PMC4113139	PMC4113139	PMC4113139	PMC4113139	PMC4113139	PMC4113139	PMC4113139	PMC4113139	PMC4113139	PMC4113139	PMC4113139	PMC4113139	PMC4113139	PMC4113139	PMC4113139	PMC4113139	PMC4113139	PMC4113139	PMC4113139	PMC4113139	PMC4113139	PMC4113139	PMC4113139	PMC4113139	PMC4113139	PMC4113139	PMC4113139	PMC4113139	PMC4113139	PMC3971630	PMC3971630	PMC3971630	PMC3971630	PMC3971630	PMC3971630	PMC3971630	PMC3971630	PMC3971630	PMC3971630	PMC3971630	PMC3971630	PMC3971630	PMC3971630	PMC3971630	PMC3971630	PMC3971630	PMC3971630
	Label in Original Paper	GAO_CF_Bv6v4_226V2	GAO_CF_Bv6v4_226V3	GAO_CF_Bv6v4_226V4	GAO_CF_Bv6v4_JHB_2	GAO_CF_Bv6v4_JHB_3	GAO_CF_Bv6v4_JHB_4	GAO_CF_Bv6v4_BAB_2	GAO_CF_Bv6v4_BAB_3	GAO_CF_Bv6v4_BAB_4	GAO_CF_Bv6v4_MLB_2	GAO_CF_Bv6v4_MLB_3	GAO_CF_Bv6v4_MLB_4	GAO_CF_Bv6v4_JEA_2	GAO_CF_Bv6v4_JEA_3	GAO_CF_Bv6v4_JEA_4	GAO_CF_Bv6v4_CCJ_2	GAO_CF_Bv6v4_CCJ_3	GAO_CF_Bv6v4_CCJ_4	GAO_CF_Bv6v4_220V2	GAO_CF_Bv6v4_220V3	GAO_CF_Bv6v4_220V4	GAO_CF_Bv6v4_225V2	GAO_CF_Bv6v4_225V3	GAO_CF_Bv6v4_225V4	GAO_CF_Bv6v4_158157_V2	GAO_CF_Bv6v4_158157_V3	GAO_CF_Bv6v4_158157_V4	GAO_CF_Bv6v4_112664_V2	GAO_CF_Bv6v4_112664_V3	GAO_CF_Bv6v4_112664_V4	X100B	X100R	X101B	X101R	X200B	X200R	X201B	X201R	X202B	X202R	X203B	X204B2	X204R	X205B1	X205R	X207B	X207R	X209B
	Patient Number	1	1	1	2	2	2	3	3	3	4	4	4	5	5	5	6	6	6	7	7	7	8	8	8	9	9	9	10	10	10	11	11	12	12	13	13	14	14	15	15	16	17	17	18	18	19	19	20
Number	Sample Number	1	2	3	4	5	6	7	8	9	10	11	12	13	14	15	16	17	18	19	20	21	22	23	24	25	26	27	28	29	30	31	32	33	34	35	36	37	38	39	40	41	42	43	44	45	46	47	48
1	Pseudomonadaceae Pseudomonas	0.504185	0.60384	0.993973	0.307464	0.12587	0.0411453	0.522642	0.683625	0.851305	0.000357782	0.000205184	0	0.0260855	0.322317	0.481319	0.908803	0.837385	0.321102	0	6.77048e-05	0	0.654589	0.198396	0.411935	0.384757	0.0447558	0.200891	0.0299883	0.0519661	0.542781	0.472438	0.311797	0.873854	0.78519	0.869231	0.962771	0.922591	0.856231	0.0584389	0.177964	0.977401	0.00136367	0.00495743	0.973767	0.965187	0.551917	0.975944	0.93049
2	Streptococcaceae Streptococcus	0.00996413	0.256857	0.0013992	0.307023	0.380988	0.394249	0.0959643	0.141812	0.0637735	0.240072	0.655017	0.652033	0.602996	0.334361	0.276407	0.0387997	0.078617	0.485473	0.118959	6.77048e-05	0.243332	0.150191	0.416936	0.171996	0.0135704	0.0482271	0.0279813	0.583878	0.465017	0.0574866	0.0166058	0.0285905	0.0779508	0.0739914	0.00756881	0.00850641	0.0222249	0.0490554	0.0109998	0.383041	0.00207541	0.23979	0.173941	0.00703512	0.0165361	0.207521	0.00159148	0.0449512
3	Prevotellaceae Prevotella	0.153448	0.031348	0.000107631	0.113606	0.246043	0.267084	0.247419	0.0554319	0.021368	0.0915921	0.0440462	0.045515	0.0577247	0.0474315	0.0170664	0.000234439	0.0335791	0.0546899	0.0175439	0.000203114	0.159176	0.0597514	0.0690127	0.190476	0.0203406	0.00376064	0.0112907	0.0821239	0.12879	0.0929144	0.00445104	0.00972612	0.0122005	0.0849842	0.000147828	0	0.00870706	0.00729201	0.00756001	0	0.000461201	0.662169	0.722707	0	0	0.146006	0.00195874	0.0124438
4	Enterobacteriaceae/Escherichia	0.00079713	0	0	0	0	0	0.000234632	0	0.000220289	0	6.83948e-05	0	0.000504881	0	5.76568e-05	0	9.96413e-05	0	6.52188e-05	0	6.66844e-05	0	0.000124347	0	0.557321	0.8778	0.731214	0	0.00064288	0	0.00074184	8.01603e-05	5.52059e-05	5.80097e-05	0.00141915	0	0	0.00314882	0.0003024	0	0.000345901	0	0	0	0	0	0	5.48186e-05
5	Pasteurellaceae Haemophilus	0	0	0	0	0	0.00589509	0.000938527	0.00922099	0	0.436136	0.0303673	0.0639966	0.0208684	0.0248288	0.0147601	0	0.00139498	0	0.0266745	6.77048e-05	0.148706	0	0.00366824	0.00582785	3.00897e-05	0	0	0	0	0	0	0.00753507	0.000110412	0.000435073	0	0.000441891	0.0021867	0.000538615	0.90928	0.00132908	0.00155655	0	0	0	0.00255294	0.000343659	0	0
6	Burkholderiaceae Burkholderia	0	0	0	0	0	0	0	0	0	0	0	0	0	0	0	0	0	0	0.769712	0.9587	0.160576	0	0	0	0	0	0	0	0	0	0	0	0	0	8.8697e-05	0	0	0.000290023	3.78e-05	0	0	0	0	0	0	0	0	0
7	Micrococcaceae Rothia	0.00757274	0.00489812	0	0.0260898	0.0109728	0.0127526	0.00762553	0.0108108	0.00363476	0.0243292	0.0192873	0.0147758	0.030966	0.0564498	0.0185655	0.00210995	0.00348745	0.0345833	0.00469575	0.0222749	0.0164711	0.00726577	0.0120617	0.0130504	0.00526569	0.00504174	0.00445586	0.0655478	0.0534662	0.0421123	0.00861675	0.00181697	0.0115932	0.0042057	0.000857405	0.000883783	0.00333969	0.00625621	0.0019656	0.0785486	0.0001153	0.0434939	0.0050652	0.00131163	0.00249492	0.00402573	0.000428475	0.000986734
8	Fusobacteriaceae Fusobacterium	0.00518135	0.000587774	0	0.00583443	0.00601393	0.0108277	0	0	0	0.0157424	0.0064975	0.0198119	0.0052171	0.00707763	0.00691882	0	0.0100638	0.00794209	0.00286963	0	0	0.0130975	0.125218	0.0477187	0	0	0.00128389	0.000137561	0.00171435	0.0013369	0.00165487	0.00101536	0.0108756	0.0231169	0	0	0.00178912	8.28638e-05	0.000529201	0	5.76502e-05	0	0	0.000178859	0	0.00181649	0	0.000328911
9	Staphylococcaceae Staphylococcus	0.00239139	0	0.0013992	0.0143109	0.0225786	0.00529355	0.000938527	0.00317965	0.00594779	0.0533095	0.109842	0.0195268	0.0289465	0	0	0.000234439	0.00378637	0	0	0.00365606	0.000200053	0	0	9.96214e-05	0.00171511	0.00376064	0.00407824	0.0138249	0.0685739	0.129011	0	0.000133601	0	2.90048e-05	0.113887	0.0136986	0.0211514	0.00111866	0.0040824	0.295056	0.0107229	7.17721e-05	0.000538851	0.0123413	0.00290107	0	0.0169554	0
10	Veillonellaceae Veillonella	0.0793145	0.018221	0	0.0282915	0.0251108	0.0667709	0.0515016	0.0217276	0.011455	0.0347048	0.0272895	0.013588	0.0106025	0.0176941	0.00495849	0.0152385	0.00836987	0.0211119	0.00873932	6.77048e-05	0.0322086	0.0295411	0.0218229	0.0457262	0.00926762	0.00314076	0.00645722	0.00997318	0.000214293	0.0040107	5.70646e-05	0.00112224	0	0.00339357	0	0.000331418	0.00159033	0.00410176	0.0021924	0.000132908	0	0.0304314	0.0343787	0.000417337	0.000638236	0.032844	0.000122421	0.00153492
11	Alcaligenaceae Achromobacter	0	0	0	0	0	0	0	0	0	0	0	0	0.00286099	0	0	0	0	0	0	0	0	0	0	0	0	0	0.000113284	0	0	0	0.479114	0.562084	0	0	0	0	0.000278308	0.000248591	3.78e-05	0.000265816	0.000634152	0	0	0	0	0	0	0
12	Unassigned Gemella	0	0	0.000430524	0.0173932	0.0157206	0.0131136	0.00351947	0.0045575	0.00154202	0.00715564	0.00362492	0.0173413	0.00302928	0.0091895	0.00478552	0	0.00368673	0.00924902	0.00769582	0	0.03741	0.0110899	0.0166003	0.017882	0.000120359	0.00264485	0.00279435	0.0514478	0.0202507	0	0.000228258	0.00566466	0.0018218	0.000232039	0.000118263	0	0.000755407	0.00517899	0.0004158	0.0104997	5.76502e-05	0	0	0.000178859	0.000986365	0.00112917	0	0.000274093
13	Carnobacteriaceae Granulicatella	0	0.0297806	0.000322893	0.0332453	0.027643	0.0365736	0.00316753	0.00137785	0.00165216	0.0207513	0.0165515	0.0390061	0.00403904	0.0598744	0.0359779	0.00011722	0.00498206	0.0273449	0.00495663	0	0.0222726	0.00525813	0.00516041	0.014744	0.00162484	0.00479378	0.0019636	0.0608708	0.0336441	0.0447861	0	0.00272545	0.00386441	0.00104417	5.91314e-05	0.00132567	0	0.00505469	0	0.0136895	0.0001153	0	0.011747	0.000476957	0.000696258	0.00127645	6.12107e-05	0.000164456
14	Neisseriaceae Neisseria	0	0	0	0.000220167	0	0	0	0	0	0.0271914	0.0260584	0.0360129	0.000336587	0.0521119	0.0435886	0	0.00398565	0	0.011935	0	0.00133369	0.000956023	0.000373042	0	0	0	0	0	0	0	0	0.0274415	0.000165618	0	0	0.000994255	0	0	0	0	0	0	0	0	0.00336525	4.90942e-05	0	0
15	Actinomycetaceae Actinomyces	0.0334795	0.000195925	0	0.0423822	0.0611943	0.0392204	0.006687	0.0259671	0.00154202	0.00858676	0.00704466	0.00522615	0.00706833	0.0312785	0.0250807	0	0.00109605	0.00211119	0.00234788	6.77048e-05	0.00780208	0.00525813	0.00366824	0.00806934	0.000361076	0.000165303	0.000453138	0.000825366	0.00214293	0	0.000285323	0	0.000662471	0.00194332	0	0	0.00170961	0.00654624	0.000378	0.000531632	0.0001153	0.00854087	0.013579	0.000357718	0.000522193	0.0173303	0.000306054	0.000328911
16	Porphyromonadaceae Porphyromonas	0.0259067	0.00137147	0.000215262	0	0	0	0.000117316	0.000423953	0	0	0.00827577	0.00612885	0.022383	0.0125571	0.00962869	0	0.00109605	0.00251332	0.00267397	0	0.0444785	0.00936902	0.0430241	0.00876669	3.00897e-05	0	0	0.000412683	0.00782171	0.00802139	0.000970098	0.00288577	5.52059e-05	0.000261044	0	0.000994255	0.00393607	0.0209645	0.0003402	0.0107656	0	0	0	0	0	0	0	0.00367284
17	Burkholderiaceae Ralstonia	0.130729	0.0476097	0.00129157	0	0.00042203	0.00060154	0.00422337	0.00296767	0.00682895	0	0.00013679	0.000522615	0.0363514	0.000684932	0	0.000351659	9.96413e-05	0.000100533	0.00560882	0.000338524	0.00160043	0.0260994	0.0120617	0.00348675	0.000722152	0.000330606	0	0	0	0.0040107	0.000228258	0.00154977	0.000552059	0.000696116	0.00248352	0.00220946	0.000556616	0.00381173	0.000718201	0.000930356	0.0012683	0	0.00010777	0	0	4.90942e-05	0	0
	Sum	0.952969	0.99471	0.999139	0.895861	0.922558	0.893527	0.944979	0.961102	0.96927	0.959928	0.954312	0.933485	0.85998	0.975856	0.939114	0.965889	0.99173	0.966221	0.984478	0.985511	0.875634	0.972467	0.928127	0.939779	0.995125	0.994421	0.992976	0.89903	0.834244	0.926471	0.985391	0.964168	0.993762	0.979581	0.995861	0.992156	0.990816	0.96992	0.997278	0.972754	0.994927	0.985861	0.967022	0.996065	0.99588	0.964309	0.997368	0.995231
[truncated: 28 more columns]
